# Supplementary material for: Anti-AMPA Receptor Autoantibodies Reduce Excitatory Currents in Rat Hippocampal Neurons
Source: Pharmaceuticals (Basel). 2023 Jan 4;16(1):77. doi: 10.3390/ph16010077 (PMC9864520; doi:10.3390/ph16010077)
Supplement: Supplementary file 1 [file pharmaceuticals-16-00077-s001.zip]

Archive with 1 entries (1 files):
- pharmaceuticals-2085300-supplementary.pdf
